# Supplementary material for: Prognostic Value of Cardiac Magnetic Resonance in Assessing Right Ventricular Strain in Cardiovascular Disease: A Systematic Review and Meta-Analysis
Source: Rev Cardiovasc Med. 2022 Dec 12;23(12):406. doi: 10.31083/j.rcm2312406 (PMC11270452; doi:10.31083/j.rcm2312406)
Supplement: Supplementary file 1 [file 2153-8174-23-12-406-s1.zip]

Archive with 3 entries (2 files):
- 2153-8174-23-12-406-s1/
- 2153-8174-23-12-406-s1/PRISMA_2020_checklist.docx
- 2153-8174-23-12-406-s1/v0-Supplementary Materials.docx
